# Supplementary material for: BMP3 Affects Cortical and Trabecular Long Bone Development in Mice
Source: Int J Mol Sci. 2022 Jan 12;23(2):785. doi: 10.3390/ijms23020785 (PMC8775420; doi:10.3390/ijms23020785)
Supplement: Supplementary file 1 [file ijms-23-00785-s001.zip]

Archive with 1 entries (1 files):
- ijms-1523008-supplementary.pdf
